# Supplementary material for: Flow directionality, mountain barriers and functional traits determine diatom metacommunity structuring of high mountain streams
Source: Sci Rep. 2016 Apr 19;6:24711. doi: 10.1038/srep24711 (PMC4835781; doi:10.1038/srep24711)
Supplement: Dataset1 (Table S5) [file srep24711-s2.xls]

## Sheet: Sheet1
Flow directionality, mountain barriers and functional traits determine diatom metacommunity structuring of high mountain streams
Xiaoyu Dong, Bin Li, Fengzhi He, Yuan Gu, Meiqin Sun, Haomiao Zhang, Lu Tan, Wen Xiao, Shuoran Liu, Qinghua Cai*
Supplementary Table S5 List of identified taxa for each of the sampling sites and taxa assignments to diatom ecological guilds in our study
Species	Achnanthes atomus	Achnanthes bahusiensis	Achnanthes crenulata	Achnanthes exigua	Achnanthes exigua var. elliptic	Achnanthes taeniata	Achnanthes tumescens	Achnanthes ventralis	Achnanthes undulorostrata	Achnanthidium affine	Achnanthidium biasolettianum	Achnanthidium biasolettianum var. subatoms	Achnanthidium caledonicum	Achnanthidium daonense	Achnanthidium exile	Achnanthidium gracillimum	Achnanthidium minutissimum	Achnanthidium minutissimum f. inconspicuum	Achnanthidium minutissimum var. jackii	Achnanthidium rivulare	Achnanthidium sp.1	Achnanthidium sp.2	Achnanthidium sp.3	Achnanthidium sp.4	Achnanthidium subhudsonis	Achnanthidium thienemannii	Amphora aequalis	Amphora aquemineralis	Amphora pediculus	Amphora reniformis	Aulacoseira alpigena	Aulacoseira pfaffiana	Cocconeis pediculus	Cocconeis placentula	Cyclotella pseudostelligera	Cyclotella sp.	Cymbella affinis	Cymbella aspera	Cymbella hustedtii	Cymbella laevis	Cymbella sp.	Denticula sp.	Diatoma hyemalis	Diatoma mesodon	Diatoma moniliformis	Diatoma vulgaris	Didymosphenia geminata	Encyonema alpinum	Encyonema brehmii
Ecological guilds	L	L	L	L	L	L	L	L	L	L	L	L	L	L	L	L	L	L	L	L	L	L	L	L	L	L	L	L	L	L	H	H	L	L	L	L	L	L	L	L	L	M	H	H	H	H	H	L	L
S1-1											++	+					++	+		+++		+			+				+					++							+			+
S1-2											++	+					++	+		+++		+	+		+				+	+				+										+	+
S1-3			+								++	+				+	++	++	+	+++		+						+	+	+				+									+	+			+
S1-4											++	+					++	+		++		+			+				+	+			+	+		+								+			+
S1-5											+						+	+		+									+					++++										+
S1-6											+	+					++	+		+							+		+					++++
S2-1											+	+					+++	++++		+		+
S2-2											+						+++	++++		+														+													+
S2-3											+	+					+++	++++		+					+									+
S2-4											+	+					+++	++++		+														+
S2-5											+	+					+	+		+							+		+					++++		+
S2-6											+						+			+					+									+++										+
S3-1							+				+	+					+++	++		++	+				+				+					+										+
S3-2											+	+					+++	+++		+					+									+										+
S3-3																	++++	+++		+					+									+
S3-4											+						+++	++	+	+					+				+					+						+				+
S3-5								+			+						++	++		+		+								+				+										+
S3-6											+	+					+++	+++		+		+			+				+					+										+
S3-7			+								+	+					++	+++		++		+			+				+	+				++										+
S3-8			+								+	+					+++	+++		++		+			+				+				+	++										+
S3-9											+	+					++	+++		++		+	+		+				+					+										+
S4-1											+	+					++	+		++		+		+			+		+	+				+										+	+		+
S4-2											+	+					+++	+			+	+			+				+	+				+										+
S4-3											+	+					+++	++		+++		+			+				+	+				+
S4-4											+	+					+++	+		+++		+			+		+		+	+				+										+			+	+
S4-5											+	+					+++	++		+	+	+			+				+					+		+								+
S4-6											+	+					+++	+		+					+									+		+	+							+
S5-1					+					+	+	+					++	++		+++			+				+		+	+				++										+			+
S5-2										+	+	+					++	+		+++									+					+++										+			+
S5-3											+						+++	++		+++														+								+
S5-4			+							+	+	+					++	+		+++							+							+										+
S5-5										+	+	+					+++	+		+++			+											+
S5-6	+									+	+						+++	+		+++									+					+															+
S5-7											+						++	+		++++														++
S6-1		+	+	+					+		+	+	+				+	+		+++	+	+			++		+		+		+	+		+				+						+	+		+
S6-2			+								+	+		+			+	+		++++	+	+			+				+					+										+	+
S6-3			+								+	+					+	+		++++	+	+			+	+								+										+
S6-4			+								+	+					+	+		+++		+			++	+			+					+	+									+	+		+
S6-5			+								+	+					++	+		+++		+			+									+										+					+
S6-6			+									+					++	+		+++		+			+									+++										+
S6-7			+								+	+					++	+		+++		+			+									+++
S6-8			+								+	+					+	+		+++		+												+++						+
S6-9											++	+					++	+		++		+												+++
S7-1											+	+					++	+		++		+							+	+				+++										+
S7-2			+								+						+	+		+									+	+				+++					+					+	+
S7-3			+								++	+					+++	+		++		+							+	+				++			+							+			+
S7-4											+	+					+++	+++	+	++		+							+	+				++										+			+
S7-5			+								+	+					+	+		+							+		+	+				++++										+
S7-6											+	+					++	+	+	+		+							+	+				+++
S8-1											++	+	+	+	+		++	+	+	+++		+			+				+					+		+	+							+		+		+
S8-2											+	+			+		+++	++		+++		+			+					+				+										+
S8-3											+	+					+++	+++		++		+							+	+				+										+
S8-4			+								+	+					+++	++		++		+					+		+					+++										+
S8-5			+								+++	+					++	+++		++		+												+						+				+
S8-6											+	+					+++	+++		++		+												++										+
S8-7											++	+					++	++		+		+							+					+++					+					+
S8-8										+	++	+					+++	++		++		+							+					++										+
S8-9											+++	+					+++	++		++		+			+				+					+										+
S8-10											++	+					+	+		++		+					+		+	+				+++										+
S8-11											++	+					++	+		+									+					+++
S8-12											++	+					++	+		++			+		+				+					+++
S8-13						+					+	+					+	+		+									+					++++			+
S8-14											+	+					++	+		++														+++										+
H:high-profile guild; L:low-profile guild; M:motile guild
"++++": the relative abundance≥50%
"+++": the relative abundance＜50% and ≥20%
"++": the relative abundance＜20% and ≥10%
"+": the relative abundance＜10% and ＞0
[truncated: 100 more columns]
